# Supplementary material for: Recombinant Globular Domain of TcpA Pilin from Vibrio cholerae El Tor: Recovery from Inclusion Bodies and Structural Characterization
Source: Life (Basel). 2022 Nov 7;12(11):1802. doi: 10.3390/life12111802 (PMC9695179; doi:10.3390/life12111802)
Supplement: Supplementary file 1 [file life-12-01802-s001.zip]

Archive with 1 entries (1 files):
- life-1909920-supplementary.pdf
